# Supplementary material for: Pathophysiology for the Pediatric Critical Care Fellow: Three Representative Simulation Cases
Source: MedEdPORTAL. 2020 Jul 27;16:10931. doi: 10.15766/mep_2374-8265.10931 (PMC7384746; doi:10.15766/mep_2374-8265.10931)
Supplement: Supplementary file 1 — Simulation Case - Hepatic Encephalopathy.docxSimulation Case - Sepsis, Coagulopathy, AKI.docxSimulation Case - Status Epilepticus.docxEvaluation Form.docx [file mep_2374-8265.10931-s001.zip]

Archive with 5 entries (5 files):
- _Educational_Summary_Report_10931.pdf
- A. Simulation Case - Hepatic Encephalopathy.docx
- B. Simulation Case - Sepsis, Coagulopathy, AKI.docx
- C. Simulation Case - Status Epilepticus.docx
- D. Evaluation Form.docx
